# Supplementary material for: Plasma FGF21 Levels Are Not Associated with Weight Loss or Improvements in Metabolic Health Markers upon 12 Weeks of Energy Restriction: Secondary Analysis of an RCT
Source: Nutrients. 2022 Nov 28;14(23):5061. doi: 10.3390/nu14235061 (PMC9735516; doi:10.3390/nu14235061)
Supplement: Supplementary file 1 [file nutrients-14-05061-s001.zip]

Archive with 1 entries (1 files):
- nutrients-1943218-supplementary.pdf
